# Supplementary material for: Accuracy of C-reactive protein, procalcitonin, serum amyloid A and neopterin for low-dose CT-scan confirmed pneumonia in elderly patients: A prospective cohort study
Source: PLoS One. 2020 Sep 30;15(9):e0239606. doi: 10.1371/journal.pone.0239606 (PMC7526885; doi:10.1371/journal.pone.0239606)
Supplement: S1 File — (XLSX) [file pone.0239606.s001.xlsx]

## Sheet: Prendki PLOSONE DB 08_2020
NST,Platinum_Lickert,Age_years,Sexe.x,Platinum_ON,trouble_comporte,Chute,FC,FR,TAS,TAD,temp,CURB65,fine_calcul,Leucos_adm,proBNP,CRP_adm,PCT_adm,Uree,Albumine,Prealbumine,Toux,Dyspnee,expectoration,Douleurs_thoraciques,rales,Diminution_des_bruits_ausc,Tabagisme,Lieu_de_vie,Score_MMS_incl,Score_MNA_depistage,Maladie_cardiaque_chroniqueFINE,Diabete_traite,IR_chroniqueFINE,COPD_tifneau,Troubles_cogn…
117,ELEVEE,77.9192334,homme,1,Non,Oui,68,21,90,50,37.6,2,138,3.4,5304,349.8, ,8,36,87,Oui,Non,Oui,Non,Oui,Non,Non fumeur,Domicile,29,8,Autre pathologie cardiaque,non,non,non,non,non,non,oui,non,Pas d'h鰡topathie,non,NA,2,NA,NA,1,0,0,4.85,288,1,72.1237113402062,59.3421236061856,2,3,3,3,3, ,0
119,ELEVEE,73.96851472,femme,1,Oui,Non,125,34,88,40,36.4,4,154,2,8601,91.9,.3,6.8,37,238,Oui,Non,Non,Non,Oui,Non,Non fumeur,Domicile,27,3,Pas de maladie cardiaque chronique,non,non,non,non,non,oui,oui,oui,Pas d'h鰡topathie,oui,NA,3,NA,NA,1,1,0,30.95,286,1,2.96930533117932,9.22599428303716,2,2,2,2,3,2,0
111,ELEVEE,73.32511978,homme,1,Non,Non,140,21,80,40,38.4,2,143,11.3,6608,94.1,.14,10.8,43,169,Oui,stade inconnu,Oui,Non,Oui,Non,Fumeur actif,Domicile,22,9,Autre pathologie cardiaque,non,non,non,oui,oui,oui,oui,non,Pas d'h鰡topathie,oui,NA,3,1,NA,1,0,0,4.45,291,1,21.1460674157303,65.3961812202247,3,3,4,4,4,3,1
147,FAIBLE,81.03764545,homme,0,Non,Non,122,27,80,56,39,3,131,14.4,487,314.4,3.08,12.2,29,56,Oui,stade IV,Oui,Non,Oui,Non,NA,Domicile,25,12,Autre pathologie cardiaque,non,non,oui,non,non,non,non,non,Pas d'h鰡topathie,non,NA,1,1,NA,NA,0,1,8.93,262,0,35.2071668533035,29.3889518477044,3,4,4,3,3,4,0
1,ELEVEE,88.62149213,homme,1,Oui,Oui,89,40,115,60,39.4,4,129,8.7,1882,30.8,1.25,8.3,39,173,Oui,stade inconnu,Non,Non,Oui,Non,Ancien fumeur,Domicile,13,12,Autre pathologie cardiaque,non,oui,non,oui,oui,non,non,non,Pas d'h鰡topathie,inconnu,NA, ,NA,NA,1,0,0,14.5,284,1,2.12413793103448,19.5987919310345,3,3,3,3,4,4,0
10,ELEVEE,95.08281999,homme,1,Oui,Oui,77,16,102,53,37.7,3,115,13,1724,8.8,.46,11.9,39,161,Oui,stade II,Non,Non,Oui,Non,Ancien fumeur,Domicile,19,6,Pas de maladie cardiaque chronique,non,oui,oui,oui,non,non,non,non,Pas d'h鰡topathie,inconnu,oui,4,NA,15,NA,0,1,26.9,283,1,.327137546468402,10.5043811524164,1,1,1,1,2,1,0
27,FAIBLE,87.46064339,homme,0,Non,Oui,61,22,154,58,37.4,2,87,11.4, ,85.6,.99,9,30,98,Oui,Non,Non,Non,Oui,Non,Non fumeur,Domicile,20,7,Pas de maladie cardiaque chronique,non,non,non,oui,non,non,non,non,Pas d'h鰡topathie,non,oui,1,NA,NA,NA,0,1,10.98,283,0,7.7959927140255,25.7795308743169,2,2,2,2,3,2,0
30,INTERMED,79.75906913,homme,1,Oui,Non,86,26,94,56,36.8,3,80,9.6,259,292.1,.69,7.2,31,111,Oui,stade inconnu,Non,Non,Oui,Non,Ancien fumeur,Domicile,14,4,Pas de maladie cardiaque chronique,oui,non,oui,oui,non,oui,non,non,Pas d'h鰡topathie,inconnu,oui,4,NA,10,NA,0,0,9.82,283,0,29.745417515275,28.8258036659878,2,3,3,2,3,2,0
33,ELEVEE,82.0752909,homme,1,inconnu,Non,115,28,100,59,38.2,3,172,3,3966,235.9,3.23,22.2,25,50,Oui,Non,Oui,Non,Non,Oui,Fumeur actif,Domicile,NA,1,IC,non,non,non,non,non,oui,oui,non,Pas d'h鰡topathie,non,NA,2,NA,NA,NA,1,0,16.59,286,1,14.2194092827004,17.2137250753466,3,4,3,3,4,4,1
41,ELEVEE,83.08829569,femme,1,Oui,Oui,75,32,94,51,37.4,2,113,18.4,1775,267.5,.36,5.7,38,172,Oui,stade inconnu,Non,Oui,Oui,Oui,Fumeur actif,Domicile,25,10,Autre pathologie cardiaque,non,non,non,non,non,oui,non,non,Pas d'h鰡topathie,non,NA, ,NA,NA,NA,0,0,3.06,271,1,87.4183006535948,88.4144888888889,2,3,3,3,2,2,1
73,ELEVEE,92.5338809,femme,1,Non,Non,89,20,108,59,37.4,3,103,4.5,2173,62.2,.06,7.5,28,175,Oui,stade III,Oui,Non,Non,Oui,Fumeur actif,Domicile,22,6,IC,non,non,oui,non,non,non,non,non,Pas d'h鰡topathie,non,NA,3,NA,17,1,0,0,9.57,233,1,6.49947753396029,24.365802507837,2,2,2,2,2,2,1
80,ELEVEE,88.39425051,femme,1,Non,Oui,100,29,142,56,37.8,1,88,30.4,705,196.1,.14,5.5,26,51,Oui,stade III,Oui,Non,Oui,Non,Fumeur actif,Domicile,20,7,Autre pathologie cardiaque,oui,non,non,non,non,non,non,non,Pas d'h鰡topathie,oui,NA,2,NA,NA,NA,0,1,7.3,287,1,26.8630136986301,39.2981097876712,2,3,3,3,3,2,1
81,ELEVEE,74.6146475,homme,1,Non,Oui,103,33,151,56,39.4,2,105,13.2,144,284.9,3.47,6.7,56.1,61,Oui,stade I,Non,Non,Oui,Non,Ancien fumeur,Domicile,24,9,Pas de maladie cardiaque chronique,non,non,non,non,oui,non,non,non,Pas d'h鰡topathie,non,NA,2,NA,NA,NA,0,1,10.74,283,1,26.5270018621974,26.3454482104283,3,4,4,3,4,4,0
87,ELEVEE,93.62902122,homme,1,Non,Non,84,20,94,49,37.7,2,124,10.9,9999,224.1,.33,9.7,34,134,Oui,stade I,Non,Non,Oui,Oui,Ancien fumeur,Domicile,NA,NA,Pas de maladie cardiaque chronique,non,oui,non,inconnu,non,non,oui,non,Pas d'h鰡topathie,non,NA,6,NA,NA,NA,0,1, , ,1, , ,2,3, , , ,2,0
95,FAIBLE,81.00479124,femme,0,Non,Non,95,32,119,52,37.4,3,101,7.7,2761,47.1,.08,10.1, ,186,Oui,stade IV,Oui,Non,Oui,Non,Ancien fumeur,Domicile,29,10,Autre pathologie cardiaque,non,non,oui,non,non,non,non,non,Pas d'h鰡topathie,non,NA,1,NA,NA,1,0,0,5.4,123,0,8.72222222222222,22.7841151333333,2,2,2,2,2,2,0
112,FAIBLE,95.67145791,femme,0,Non,Non,68,24,128,40,37,1,86,7.2,46190,30.4,.3,21.8,33,168,Non,stade inconnu,Non,Non,Oui,Non,Non fumeur,Domicile,15,3,IC,non,oui,non,oui,non,non,non,non,Pas d'h鰡topathie,non,oui,2,NA,NA,NA,1,0,12.69,7,0,2.39558707643814,.523765327817179,1,1,1,1,1,1,0
126,ELEVEE,75.53456537,femme,1,Non,Oui,105,24,96,56,36.5,2,86,18.9,9999,180.8,.71,9.2,15, ,Non,stade inconnu,Non,Non,Oui,Non,Ancien fumeur,Domicile,25,6,Pas de maladie cardiaque chronique,non,non,non,non,non,inconnu,non,non,Pas d'h鰡topathie,non,NA, ,NA,NA,NA,0,0,5.03,79,1,35.9443339960239,15.7425663200795,1,2,2,1,1,1,0
134,FAIBLE,83.6550308,homme,0,Non,Oui,86,26,138,60,37.2,2,124,16.5,7779,143.7,.93,16,34,105,Non,stade II,Non,Non,Non,Non,Non fumeur,EMS,22,9,Autre pathologie cardiaque,non,oui,oui,non,non,non,non,non,Pas d'h鰡topathie,non,NA,2,NA,NA,NA,0,1,15.97,258,0,8.99812147777082,16.1693303068253,1,2,1,1,1,1,0
163,ELEVEE,92.37508556,homme,1,Non,Non,87,20,109,58,38,2,102,13.4,6944,159,.88,7.2,34,71,Oui,stade inconnu,Non,Non,Oui,Non,Non fumeur,Domicile,20,11,Pas de maladie cardiaque chronique,oui,non,non,non,non,inconnu,non,non,Pas d'h鰡topathie,non,NA,2,NA,NA,NA,0,1,8.38,263,1,18.9737470167064,31.3873809069212,3,4,4,3,3,3,0
189,INTERMED,87.1321013,femme,1,Non,Non,90,18,126,55,37.2,3,117,10.4,20511,81.3,.09,9.3,36,140,Non,Non,Non,Oui,Oui,Non,Non fumeur,Domicile,11,7,Autre pathologie cardiaque,non,non,non,oui,non,non,non,non,Pas d'h鰡topathie,non,oui,4,NA,NA,1,0,0,5.22,298,0,15.5747126436782,57.0289770114943,0,0,1,1,1,0,0
26,FAIBLE,76.59411362,femme,0,Oui,Oui,95,15,95,55,38.6,3,87,13.2,489,62.7,.22,7.9,35,89,Oui,stade I,Non,Non,Oui,Non,Non fumeur,Domicile,29,9,Pas de maladie cardiaque chronique,non,non,non,non,non,non,non,non,Pas d'h鰡topathie,non,NA,2,5,1,NA,0,0,6.98,281,0,8.98280802292264,40.30148252149,2,2,2,3,2,2,0
162,ELEVEE,83.95071869,homme,1,Non,Non,108,50,121,58,39.9,2,144,11.7, ,38.8,2.91,5.6, ,146,Oui,Non,Non,Non,Oui,Non,Ancien fumeur,Domicile,29,12,Autre pathologie cardiaque,non,non,non,non,non,non,oui,oui,Pas d'h鰡topathie,non,NA,1,5,NA,1,0,0,6.98,247,1,5.55873925501433,35.3614113180516,3,3,3,3,3,4,0
36,INTERMED,84.78028747,homme,1,Oui,Non,120,16,110,60,39.5,2,115,13.6,1520,42.4,.43,6,33,130,Oui,stade inconnu,Oui,Non,Oui,Non,Ancien fumeur,Domicile,16,6,Pas de maladie cardiaque chronique,non,non,oui,non,non,non,oui,non,Pas d'h鰡topathie,oui,NA,4,4,2,NA,0,1,10.02,276,0,4.2315369261477,27.5449101796407,2,2,2,2,2,2,0
77,FAIBLE,96.26283368,femme,0,Non,Oui,73,18,123,58,37.8,2,106,10.4,9999,22.8,.11,7.2,39,144,Oui,stade II,Non,Oui,Oui,Non,Non fumeur,Domicile,22,7,Autre pathologie cardiaque,non,non,non,non,non,non,non,non,Pas d'h鰡topathie,non,NA, ,4,NA,NA,0,1,7.57,263,0,3.01188903566711,34.7464484808454,1,1,1,1,1,1,0
91,FAIBLE,92.71457906,homme,0,Non,Non,106,24,140,60,37.8,3,173,14.2,7839,71.4,7.45,16.8,33,70,Oui,stade I,Oui,Non,Oui,Non,Non fumeur,EMS,NA,5,Autre pathologie cardiaque,oui,oui,non,inconnu,non,non,oui,non,Pas d'h鰡topathie,inconnu,NA,2,4,NA,NA,0,1, , ,0, , ,2,2, , , ,3,0
140,ELEVEE,84.76386037,femme,1,Non,Non,108,24,118,58,38.9,2,115,22.6,645,358.6, ,7.9,28,82,Oui,stade inconnu,Non,Oui,Non,Oui,Non fumeur,Domicile,14,9,Pas de maladie cardiaque chronique,oui,non,non,non,non,non,non,non,Autre h鰡topathie,non,NA,4,3,NA,1,0,0,4.73,265,1,75.8139534883721,55.9242272727273,3,4,4,4,3, ,0
54,FAIBLE,84.06297057,femme,0,Oui,Non,170,19,126,60,37.8,2,144,16.7, ,137,.3,6.5,35,99,Oui,stade inconnu,Non,Non,Oui,Non,Non fumeur,EMS,8,7,IC,non,non,non,oui,oui,non,non,non,Pas d'h鰡topathie,non,NA,2,2,8,NA,0,0,7.28,252,0,18.8186813186813,34.6771203296703,1,2,2,1,1,1,0
89,ELEVEE,67.80835044,homme,1,Non,Non,137,28,136,57,37,1,98,11.8,2162,331.9,5.56,3.8,32,79,Oui,stade I,Non,Non,Oui,Non,Ancien fumeur,Domicile,25,11,Autre pathologie cardiaque,oui,non,non,non,non,non,non,oui,Pas d'h鰡topathie,non,NA,2,2,NA,NA,0,1,11.49,296,1,28.8859878154917,25.7501127711053,2,3,3,2,3,3,0
97,ELEVEE,87.30732375,femme,1,Oui,Non,93,36,130,60,38.2,3,147,14.9,833,217.7,.34,6.3,34,96,Oui,stade I,Non,Non,Non,Oui,Ancien fumeur,EMS,NA,NA,Pas de maladie cardiaque chronique,non,non,oui,oui,non,non,oui,non,Pas d'h鰡topathie,non,oui,4,2,7,NA,0,1,4.1,282,1,53.0975609756098,68.8943394804878,3,4,4,4,3,3,0
136,ELEVEE,86.73511294,femme,1,Non,Non,96,22,96,59,38.6,3,77,12.7,9999,329.5,4.35,9.5,34,98,Oui,stade inconnu,Non,Non,Oui,Non,Ancien fumeur,Domicile,20,11,Pas de maladie cardiaque chronique,non,non,non,non,non,non,non,non,Pas d'h鰡topathie,non,NA,1,2,2,NA,1,0,13.93,265,1,23.653984206748,19.0076838478105,3,4,4,3,3,4,0
18,ELEVEE,92.06570842,femme,1,Oui,Non,81,20,119,58,37.2,3,102,14.9,6412,205.2,.08,7.7,37,109,Oui,stade inconnu,Oui,Non,Oui,Non,Fumeur actif,EMS,17,5,IC,non,non,oui,non,non,non,non,non,Pas d'h鰡topathie,oui,NA,2,1,11,NA,0,0,4.29,231,1,47.8321678321678,53.8176144522145,2,3,3,3,2,2,1
82,ELEVEE,88.44900753,femme,1,Non,Non,75,21,101,53,39.1,1,88,18.1,3222,215.2,.48,5.4,40,190,Oui,stade I,Non,Non,Non,Non,Non fumeur,Domicile,27,12,Autre pathologie cardiaque,oui,non,non,non,non,non,non,non,Pas d'h鰡topathie,non,NA,2,1,NA,NA,0,0,4.68,276,1,45.982905982906,58.971630801282,3,4,4,4,3,3,0
92,ELEVEE,77.73305955,homme,1,Oui,Non,78,16,99,58,36.8,3,108,9.8, ,281.1,70.04,17.2,29,68,Non,Non,Non,Oui,Oui,Non,Ancien fumeur,Domicile,27,12,Pas de maladie cardiaque chronique,non,oui,non,non,non,non,non,oui,Pas d'h鰡topathie,non,NA,3,1,3,NA,0,1,40.23,229,1,6.98732289336316,5.70117466492667,0,1,0,0,0,1,0
184,FAIBLE,78.15742642,homme,0,inconnu,Non,70,21,97,58,37.5,2,118,4.7,2477,118.8,.5,5.4,36,145,Non,Non,Non,Non,Oui,Non,Ancien fumeur,Domicile,25,7,Autre pathologie cardiaque,non,non,oui,non,oui,non,non,non,Pas d'h鰡topathie,non,NA,4,1,1,NA,0,1,22.66,297,0,5.24271844660194,13.0849714916152,1,2,1,1,2,1,0
3,FAIBLE,90.69952088,femme,0,Non,Non,82,22,174,102,38.2,2,91,6.5,3175,27.9,.19,6.8,39,142,Oui,stade inconnu,Oui,Oui,Oui,Non,Non fumeur,Domicile,21,8,Autre pathologie cardiaque,non,oui,non,oui,non,non,non,non,Pas d'h鰡topathie,inconnu,oui,3,NA,NA,1,1,0,26.86,276,0,1.03871928518243,10.2593333209233,3,3,3,3,3,3,0
4,FAIBLE,76.74469541,femme,0,Non,Non,130,16,167,90,39,1,97,11.5,1984,57,.07,4.8, ,151,Oui,stade III,Oui,Non,Oui,Non,Non fumeur,Domicile,29,12,Autre pathologie cardiaque,oui,non,non,non,oui,non,non,non,Pas d'h鰡topathie,inconnu,NA,4,NA,NA,NA,0,1,14.12,278,0,4.03682719546742,19.6988342776204,2,2,2,2,2,2,0
5,ELEVEE,72.29295003,homme,1,Oui,Non,120,18,136,97,37.2,2,102,10.7,2362,151.5,.08,6.2,30,94,Oui,stade III,Oui,Non,Oui,Oui,Fumeur actif,Domicile,24,5,Autre pathologie cardiaque,non,non,non,non,non,oui,non,non,Autre h鰡topathie,inconnu,NA,2,NA,NA,NA,0,0,3.63,252,1,41.7355371900826,69.4785520661157,1,2,2,2,1,1,1
6,ELEVEE,67.24435318,femme,1,Non,Non,95,25,109,70,37.5,1,77,19.4,666,74.5,.03,3.1,36,115,Oui,stade III,Non,Non,Non,Oui,Fumeur actif,Domicile,30,5,Pas de maladie cardiaque chronique,non,non,oui,non,non,non,non,non,Cirrhose,inconnu,NA,4,NA,NA,NA,0,1,2.83,267,1,26.3250883392226,94.318248409894,2,2,3,3,2,2,1
7,INTERMED,77.97125257,homme,1,Oui,Oui,62,21,147,92,36,2,98,13.7,1102,67.8,.09,5.5,35,103,Oui,Non,Oui,Non,Oui,Non,Ancien fumeur,Domicile,18,NA,Autre pathologie cardiaque,non,non,non,oui,oui,oui,non,non,Pas d'h鰡topathie,inconnu,oui,3,NA,NA,NA,0,1,4.45,21,0,15.2359550561798,4.81262157303371,2,2,3,2,2,2,0
9,FAIBLE,83.15400411,femme,0,Non,Non,100,20,100,72,37.5,2,113,17.2,6953,105.4,.59,16.9,58.3,176,Oui,Non,Non,Non,Oui,Non,Non fumeur,Domicile,27,11,Autre pathologie cardiaque,oui,non,non,non,non,non,non,non,Pas d'h鰡topathie,inconnu,NA,6,NA,NA,NA,0,1,4.93,277,0,21.3793103448276,56.1311058823529,2,2,3,3,2,2,0
11,FAIBLE,76.10677618,homme,0,Oui,Non,98,16,130,80,37.9,1,96,8.8,497,206.6,.13,4.6,34,143,Oui,Non,Oui,Non,Oui,Non,Non fumeur,Domicile,26,8,Autre pathologie cardiaque,oui,non,non,non,non,oui,non,non,Pas d'h鰡topathie,inconnu,NA,7,NA,NA,NA,1,1,2.78,276,0,74.3165467625899,99.3156647482014,2,3,3,3,2,2,0
12,ELEVEE,71.71800137,femme,1,Oui,Non,85,28,168,86,37.6,1,72,12.1,657,40.9,.03,4.5,50.4,204,Oui,stade III,Oui,Non,Oui,Oui,Fumeur actif,Domicile,28,2,Pas de maladie cardiaque chronique,non,non,oui,non,non,non,non,non,Pas d'h鰡topathie,inconnu,NA,2,NA,NA,NA,0,1,6.49,175,1,6.3020030816641,27.0184607087827,2,2,2,2,2,2,1
14,ELEVEE,77.28952772,femme,1,Non,Non,98,20,116,70,37.8,1,77,14.9,160,12.7, ,5, ,140,Oui,stade I,Oui,Non,Oui,Non,Non fumeur,Domicile,NA,10,Pas de maladie cardiaque chronique,non,non,non,non,non,oui,non,non,Pas d'h鰡topathie,inconnu,NA, ,NA,NA,1,1,0,8.63,283,1,1.47161066048667,32.8057179606026,2,2,2,2,3, ,0
19,INTERMED,82.98425736,femme,1,inconnu,Non,80,24,126,78,38.2,2,93,7,1418,78.1,.06,3.2,34,45,Oui,stade inconnu,Non,Oui,Oui,Oui,Non fumeur,Domicile,NA,7,Pas de maladie cardiaque chronique,oui,non,non,non,oui,non,non,non,Pas d'h鰡topathie,oui,NA,5,NA,4,NA,0,0,5.25,278,0,14.8761904761905,52.9384645714286,3,3,3,4,3,3,0
20,ELEVEE,69.08418891,homme,1,Non,Non,102,20,156,110,38.3,1,69,19.7,3143,139.1,1.2,4.3,41,104,Oui,stade III,Oui,Non,Oui,Oui,Fumeur actif,Domicile,28,10,Pas de maladie cardiaque chronique,non,non,oui,non,non,non,non,non,Pas d'h鰡topathie,non,NA,3,NA,NA,NA,1,0,4.03,280,1,34.5161290322581,69.4959617866005,3,4,4,4,3,4,1
21,FAIBLE,80.15058179,homme,0,Non,Non,99,22,106,73,37.7,2,120,.8,730,32,.13,8.3,35,157,Oui,Non,Oui,Non,Oui,Non,Non fumeur,Domicile,23,9,Pas de maladie cardiaque chronique,non,non,non,non,non,non,oui,oui,Pas d'h鰡topathie,oui,NA,7,NA,NA,NA,0,0,7.54,263,0,4.24403183023873,34.8671927055703,2,2,2,2,2,2,0
24,FAIBLE,74.95687885,homme,0,Non,Non,97,20,108,68,38.1,1,85,12.3,391,25.3,.25,6,37,155,Oui,stade inconnu,Oui,Oui,Oui,Non,Ancien fumeur,Domicile,28,10,Pas de maladie cardiaque chronique,non,non,non,non,non,non,non,non,Pas d'h鰡topathie,non,NA,4,NA,NA,NA,0,1,12.02,294,0,2.10482529118136,24.4835529118136,3,3,3,3,4,3,0
28,FAIBLE,88.79123888,homme,0,Oui,Non,75,29,193,92,35.2,3,169,9.8,1955,8.7,.49,20.4,34,132,Oui,stade inconnu,Oui,Oui,Non,Oui,Fumeur actif,Domicile,NA,NA,IC,oui,non,oui,non,non,non,non,non,Pas d'h鰡topathie,non,NA,6,NA,NA,NA,0,1,12.65,299,0,.687747035573122,23.6569757312253,2,2,2,2,3,2,1
29,FAIBLE,77.39904175,femme,0,Non,Non,89,16,144,71,39.1,2,107,12.4,6005,93,3.55,7.1,36,130,Oui,Non,Oui,Non,Oui,Non,Non fumeur,Domicile,NA,5,Autre pathologie cardiaque,oui,non,non,non,non,non,non,non,Autre h鰡topathie,oui,NA,4,NA,NA,NA,0,1,8.41,283,0,11.0582639714625,33.6675120095125,2,2,2,2,3,3,0
31,ELEVEE,80.32854209,femme,1,Non,Non,70,20,145,71,36.4,1,70,7.9,479,41.3,.08,4.1,40,176,Oui,stade inconnu,Oui,Oui,Oui,Non,Non fumeur,Domicile,NA,NA,Pas de maladie cardiaque chronique,non,non,non,non,non,non,non,non,Pas d'h鰡topathie,non,NA, ,NA,NA,NA,0,1,3.41,33,1,12.1114369501466,9.60871730205279,2,2,2,2,2,2,0
32,FAIBLE,82.4257358,femme,0,Oui,Oui,107,22,115,77,38.2,3,142,9.5,553,36.3,.08,14.8,33,203,Oui,Non,Non,Non,Oui,Non,Non fumeur,EMS,8,4,Pas de maladie cardiaque chronique,non,non,non,oui,non,non,non,non,Pas d'h鰡topathie,inconnu,oui,2,NA,42,NA,0,1,3.57,245,0,10.1680672268908,68.6345218487395,3,3,3,4,3,3,0
35,INTERMED,80.15058179,homme,1,Non,Oui,88,12,107,71,37.1,1,80,10.8,917,90.3,.15,6.5,32, ,Non,Non,Non,Non,Oui,Non,Ancien fumeur,Domicile,27,12,Pas de maladie cardiaque chronique,non,non,non,non,non,non,non,non,Pas d'h鰡topathie,non,NA, ,NA,NA,NA,0,1,10.27,9,0,8.79259980525803,.885989289191821,0,0,0,0,0,0,0
37,FAIBLE,87.98083504,femme,0,inconnu,Non,96,16,111,73,36.5,2,88,9.6, ,51.6,.07,9.8,34,124,Non,Non,Non,Oui,Oui,Non,Non fumeur,Domicile,15,4,Pas de maladie cardiaque chronique,oui,oui,non,non,non,non,non,non,Pas d'h鰡topathie,oui,NA,5,NA,NA,1,0,0,12.73,135,0,4.05341712490181,10.6026569520817,0,0,0,0,0,0,0
38,INTERMED,90.62833676,homme,1,Oui,Non,92,36,157,75,37.5,3,151,12.6,118,71.1,.13,3.8,35,100,Oui,stade inconnu,Oui,Oui,Oui,Non,Ancien fumeur,Domicile,24,9,Autre pathologie cardiaque,oui,non,non,oui,oui,non,non,non,Pas d'h鰡topathie,inconnu,NA,5,NA,NA,NA,0,0,4.48,279,0,15.8705357142857,62.2106526785714,2,2,3,3,2,2,0
39,FAIBLE,93.42642026,femme,0,Oui,Oui,72,23,137,69,38.3,2,83,10.7,1618,60.8,.18,3.6,33,99,Non,stade inconnu,Non,Non,Oui,Non,Non fumeur,Domicile,NA,7,Pas de maladie cardiaque chronique,non,non,non,non,non,non,non,non,Pas d'h鰡topathie,non,NA, ,NA,14,NA,0,0,3.58,278,0,16.9832402234637,77.7611865921788,2,2,3,3,2,2,0
44,ELEVEE,82.66119097,femme,1,Oui,Oui,86,20,136,69,38,2,83,18,2959,19.4,.78,5.5,41,163,Oui,stade inconnu,Non,Non,Oui,Non,Non fumeur,Domicile,15,13,Pas de maladie cardiaque chronique,non,non,non,oui,oui,non,non,non,Pas d'h鰡topathie,non,oui,2,NA,7,NA,1,0,3.52,173,1,5.51136363636364,49.2368417613636,3,3,3,4,3,3,0
45,FAIBLE,86.84188912,homme,0,Non,Oui,63,16,138,70,37.5,3,117,6.7,3309,52.8,.07,12.5,34,152,Non,stade inconnu,Non,Non,Non,Non,Fumeur actif,Domicile,NA,6,Pas de maladie cardiaque chronique,non,non,non,non,oui,oui,non,non,Pas d'h鰡topathie,non,NA,1,NA,NA,NA,0,1,4.17,18,0,12.6618705035971,4.2785928057554,0,0,0,0,0,0,1
48,FAIBLE,89.69472964,homme,0,Oui,Oui,77,20,98,65,36.7,2,100,16.7,1740,40.4,.12,4.9, , ,Oui,stade inconnu,Oui,Non,Oui,Non,Non fumeur,EMS,19,4,Pas de maladie cardiaque chronique,non,non,non,oui,non,non,non,non,Pas d'h鰡topathie,non,oui,1,NA,18,1,0,0,12.11,268,0,3.33608587943848,22.0999323699422,2,2,2,2,2,2,0
49,ELEVEE,72.20807666,femme,1,Non,Oui,97,16,131,64,39.1,2,82,10.7,1169,73.5,.36,4.5,30,87,Oui,Non,Non,Non,Oui,Non,Non fumeur,Domicile,28,12,Pas de maladie cardiaque chronique,non,oui,non,non,non,non,non,non,Pas d'h鰡topathie,non,NA,2,NA,1,NA,0,0,8.34,274,1,8.81294964028777,32.8775305755396,2,2,2,2,2,2,0
51,ELEVEE,80.63244353,homme,1,Non,Oui,64,18,134,79,36.1,1,91,11.9,2247,131.1,.07,6.6,40,138,Oui,stade III,Oui,Non,Oui,Non,Ancien fumeur,Domicile,20,11,Pas de maladie cardiaque chronique,non,non,non,oui,non,non,non,non,Pas d'h鰡topathie,non,NA, ,NA,NA,NA,1,0,4.85,32,1,27.0309278350515,6.61318577319588,1,2,2,1,1,1,0
56,INTERMED,72.58590007,homme,1,Non,Non,75,18,136,104,37.4,2,83,11.7,6746,24,.04,9.6,35,191,Oui,stade inconnu,Oui,Oui,Oui,Non,Ancien fumeur,Domicile,28,11,IC,non,oui,non,non,non,non,non,non,Pas d'h鰡topathie,oui,NA,6,NA,NA,NA,0,1,4.89,196,0,4.9079754601227,40.1740687116564,1,1,1,2,1,1,0
57,INTERMED,83.02806297,femme,1,Non,Oui,71,16,133,63,36.6,1,93,11, ,5.4, ,6.5,44, ,Oui,Non,Non,Non,Non,Non,Non fumeur,Domicile,29,12,Pas de maladie cardiaque chronique,non,non,non,non,non,non,non,non,Pas d'h鰡topathie,non,NA, ,NA,NA,1,0,0,4.03,267,0,1.33995037220844,66.2418885856079,1,1,1,2,1, ,0
59,INTERMED,90.32443532,homme,1,Non,Non,109,17,141,83,37.7,2,100,9.5,5018,216.5,4.47,13.2,26,26,Non,Non,Non,Non,Oui,Non,Non fumeur,Domicile,NA,10,IC,oui,oui,non,inconnu,non,non,non,non,Pas d'h鰡topathie,non,NA,6,NA,NA,NA,0,1,21.32,262,0,10.1547842401501,12.3105123827392,0,1,0,0,0,1,0
60,ELEVEE,89.88090349,femme,1,Non,Oui,124,18,168,98,37,2,90,13.4,2984,159.5,6.04,3,32,90,Non,Non,Non,Non,Oui,Non,Fumeur actif,Domicile,15,5,Autre pathologie cardiaque,non,non,non,oui,non,non,non,non,Pas d'h鰡topathie,non,oui,1,NA,NA,NA,0,0,6.06,116,1,26.3201320132013,19.0604075907591,0,1,1,0,0,1,1
61,FAIBLE,90.31348392,femme,0,Non,Non,90,29,190,90,37,1,80,8.7,328,91.9,.04,4.5,35, ,Oui,stade inconnu,Oui,Non,Oui,Oui,Non fumeur,Domicile,22,8,Pas de maladie cardiaque chronique,non,non,non,oui,non,oui,inconnu,non,Pas d'h鰡topathie,oui,NA, ,NA,NA,1,0,0,3.72,267,0,24.7043010752688,71.7720225806452,2,2,3,3,2,2,0
62,FAIBLE,81.53319644,femme,0,Non,Oui,130,16,155,111,37.1,1,102,13.4,4976,92.2,.9,11.4,35,179,Non,stade inconnu,Non,Oui,Oui,Non,Non fumeur,Domicile,20,8,IC,oui,non,non,oui,oui,non,non,non,Pas d'h鰡topathie,non,oui,10,NA,NA,NA,0,1,10.85,265,0,8.49769585253456,24.4067868202765,0,0,0,0,0,0,0
63,ELEVEE,87.16495551,homme,1,Non,Non,77,32,144,77,38.2,2,137,10.8,1733,12.5,.16,5.4,38,112,Oui,stade inconnu,Oui,Non,Oui,Non,Ancien fumeur,Domicile,NA,9,IC,non,non,oui,non,oui,non,non,non,Pas d'h鰡topathie,non,NA,3,NA,NA,NA,0,0,8.07,110,1,1.54894671623296,13.648570260223,3,3,3,3,3,3,0
65,ELEVEE,65.908282,femme,1,Non,Oui,93,24,113,69,37.8,1,56,16.9,1547,87,2.04,6.8,43,118,Oui,stade inconnu,Non,Oui,Oui,Non,Fumeur actif,Domicile,28,12,Pas de maladie cardiaque chronique,non,non,non,non,non,non,non,non,Pas d'h鰡topathie,non,NA, ,NA,NA,1,0,0,7.59,262,1,11.4624505928854,34.4914911725955,2,2,2,2,2,3,1
66,ELEVEE,93.11704312,femme,1,Oui,Oui,90,17,150,80,38,3,93,12.7,1607,149.6,.09,8,31,74,Oui,stade inconnu,Non,Non,Non,Non,Non fumeur,Domicile,20,8,Pas de maladie cardiaque chronique,non,non,non,oui,non,non,non,non,Pas d'h鰡topathie,non,oui,1,NA,18,NA,0,0,5.35,252,1,27.9626168224299,47.1593953271028,2,3,3,3,2,2,0
67,ELEVEE,89.46748802,homme,1,Non,Non,72,16,108,76,38.5,1,109,9.7,2277,151.1,.12,6.2,40,73,Oui,stade inconnu,Oui,Oui,Oui,Oui,Ancien fumeur,Domicile,NA,11,IC,non,non,inconnu,non,oui,non,non,non,Pas d'h鰡topathie,non,NA,3,NA,NA,1,1,0,7.57,267,1,19.9603698811096,35.2445030383091,2,3,3,2,2,2,0
70,FAIBLE,88.45448323,homme,0,Non,Oui,96,24,144,76,40.6,1,118,11.9,2213,258.4,42.45,5.8,35,110,Non,stade III,Oui,Non,Oui,Non,Ancien fumeur,Domicile,25,11,Pas de maladie cardiaque chronique,non,non,non,non,non,non,non,non,Pas d'h鰡topathie,non,NA, ,NA,NA,NA,0,1,5.59,262,0,46.2254025044723,46.8239300536673,2,3,3,3,2,3,0
71,FAIBLE,92.44900753,femme,0,inconnu,Oui,86,18,109,64,37.4,1,92,7.9,1115,24.6,.34,5.9,28,92,Oui,stade inconnu,Non,Non,Oui,Non,Fumeur actif,Domicile,24,5,Pas de maladie cardiaque chronique,non,non,non,non,non,non,non,non,Pas d'h鰡topathie,non,NA, ,NA,NA,1,0,0,21.39,257,0,1.15007012622721,12.0206877512856,1,1,1,1,1,1,1
75,INTERMED,86.36824093,homme,1,Non,Oui,109,25,148,80,38.3,2,116,11.2,6617,123.3,2.22,7.8,30,124,Oui,Non,Oui,Non,Oui,Non,Non fumeur,EMS,19,5,Autre pathologie cardiaque,non,non,non,oui,non,oui,non,non,Autre h鰡topathie,oui,oui,5,NA,13,NA,0,1,11.32,258,0,10.8922261484099,22.8242956713781,3,4,3,3,3,4,0
76,FAIBLE,80.5119781,femme,0,Non,Non,60,18,116,76,36.6,2,81,7.6,676,23.6,.26,10.8,42,233,Oui,stade I,Non,Non,Non,Non,Fumeur actif,Domicile,27,NA,Autre pathologie cardiaque,non,non,non,non,non,non,non,oui,Pas d'h鰡topathie,non,NA,1,NA,NA,NA,0,1,15.57,98,0,1.51573538856776,6.2794594091201,1,1,1,1,1,1,1
83,FAIBLE,80.93086927,femme,0,Oui,Oui,76,24,146,81,36.7,2,71,7.9,461,15.6,.04,4.9,38,167,Non,Non,Non,Non,Oui,Oui,Non fumeur,Domicile,5,NA,Pas de maladie cardiaque chronique,oui,non,non,oui,non,oui,non,non,Pas d'h鰡topathie,non,oui,3,NA,42,NA,0,0, , ,0, , ,1,1, , , ,1,0
84,FAIBLE,84.7008898,femme,0,Oui,Oui,77,24,172,104,37,2,75,8.9,2419,24.9,.05,3.8,34,117,Oui,stade I,Non,Non,Non,Oui,Ancien fumeur,Domicile,13,8,Pas de maladie cardiaque chronique,non,non,non,oui,non,non,non,non,Pas d'h鰡topathie,non,oui,1,NA,11,NA,0,0, , ,0, , ,2,2, , , ,2,0
88,FAIBLE,87.03627652,femme,0,Non,Non,115,30,160,100,37.8,3,137,11.7, ,66.4,.17,13.6,35,159,Oui,stade IV,Oui,Non,Oui,Oui,Non fumeur,Domicile,28,11,Autre pathologie cardiaque,non,oui,non,non,non,non,non,non,Pas d'h鰡topathie,non,NA,2,NA,NA,1,0,0, , ,0, , ,2,2, , , ,2,0
96,ELEVEE,79.43052704,femme,1,Oui,Non,81,28,121,65,37.4,3,89,8,1475,142.6, ,8.2,33,100,Non,stade inconnu,Non,Non,Oui,Non,Non fumeur,Domicile,15,NA,Pas de maladie cardiaque chronique,non,non,non,oui,non,oui,non,non,Pas d'h鰡topathie,oui,oui,2,NA,NA,NA,0,0,3.42,298,1,41.6959064327485,87.123619005848,1,2,2,2,2, ,0
100,FAIBLE,71.27994524,femme,0,Non,Non,85,16,102,65,36.5,2,91,6.6,6078,60.9,.13,9.1,34,128,Oui,Non,Oui,Non,Oui,Non,Non fumeur,EMS,25,9,Pas de maladie cardiaque chronique,non,oui,non,non,non,non,non,oui,Autre h鰡topathie,non,NA,6,NA,NA,NA,1,0,9.76,150,0,6.23975409836066,15.400858522541,1,1,1,1,1,1,0
102,INTERMED,75.22245038,femme,1,Non,Non,119,48,132,75,37.9,2,85,15.3,65,45.8,.09,6,41,237,Oui,stade III,Non,Non,Oui,Non,Non fumeur,Domicile,NA,NA,Pas de maladie cardiaque chronique,non,non,non,non,non,non,non,oui,Pas d'h鰡topathie,non,NA,1,NA,NA,1,0,0,5.57,288,0,8.22262118491921,51.7477168761221,3,3,3,4,4,3,0
106,FAIBLE,77.49212868,homme,0,Non,Oui,89,21,107,72,38.3,2,107,12.9,370,49.7,.29,21.2,37,185,Oui,stade IV,Non,Non,Non,Non,Non fumeur,Domicile,26,10,Pas de maladie cardiaque chronique,non,oui,non,non,oui,non,non,non,Pas d'h鰡topathie,non,NA,3,NA,NA,1,0,0,33.85,296,0,1.46824224519941,8.74497592171344,3,3,3,3,4,3,0
109,FAIBLE,77.65092402,homme,0,Non,Non,99,24,142,78,38.4,2,98,1.6,669,36.6, ,10.8,32,96,Oui,Non,Non,Non,Oui,Non,Non fumeur,Domicile,29,6,Pas de maladie cardiaque chronique,oui,non,non,non,non,non,non,non,Pas d'h鰡topathie,non,NA,2,NA,NA,1,0,0,25.31,49,0,1.44606874753062,1.94633868629,3,3,3,3,3, ,0
113,FAIBLE,85.31690623,homme,0,Oui,Oui,62,28,160,76,38.4,3,125,8.8,2869,122.5,.07,8,35,120,Oui,stade inconnu,Non,Non,Oui,Oui,Non fumeur,Domicile,10,10,Autre pathologie cardiaque,non,non,non,oui,non,non,non,non,Pas d'h鰡topathie,non,oui,1,NA,40,NA,0,0,5.92,290,0,20.6925675675676,48.9525101283784,3,4,4,4,4,3,0
114,INTERMED,82.29431896,homme,1,Oui,Non,85,24,114,97,37.9,3,92,4.7,289,83.5,.26,8.3,39,215,Oui,stade inconnu,Non,Non,Oui,Oui,Ancien fumeur,Domicile,26,11,Autre pathologie cardiaque,non,non,non,non,non,non,non,non,Pas d'h鰡topathie,non,NA,1,NA,NA,1,0,0,14.5,289,0,5.75862068965517,19.9062276551724,3,3,3,3,4,3,0
122,ELEVEE,86.34907598,homme,1,Oui,Non,108,29,133,82,38,3,96,17,411,8.7,5.92,9.1,37,185,Oui,Non,Non,Non,Oui,Non,Non fumeur,Domicile,27,12,Autre pathologie cardiaque,non,oui,non,oui,non,non,non,non,Pas d'h鰡topathie,non,oui,3,NA,1,NA,0,1,5.43,282,1,1.60220994475138,51.8925992099447,3,3,3,4,3,4,0
123,ELEVEE,94.03422313,homme,1,Non,Non,93,16,160,112,37.7,3,164,4.7,9999,100.1,.11,12,33, ,Oui,stade inconnu,Non,Non,Oui,Oui,Ancien fumeur,EMS,20,2,Autre pathologie cardiaque,non,non,non,oui,oui,oui,non,non,Pas d'h鰡topathie,non,oui,2,NA,3,NA,0,1,4.39,223,1,22.8018223234624,50.8383271958998,1,1,2,2,1,1,0
125,INTERMED,92.13415469,homme,1,Oui,Non,108,32,136,95,38.6,4,162,6.9, ,81.8,3.24,7.8, ,128,Oui,stade inconnu,Oui,Non,Oui,Non,Non fumeur,Domicile,NA,NA,Pas de maladie cardiaque chronique,non,non,non,oui,non,inconnu,oui,non,Pas d'h鰡topathie,inconnu,oui,7,NA,NA,NA,0,0,8.71,297,0,9.39150401836969,34.09802652124,3,3,3,3,4,4,0
127,FAIBLE,95.9945243,femme,0,Non,Oui,89,22,170,73,37.1,3,136,15,3809,160.1,1.51,23.5,41,234,Oui,stade inconnu,Oui,Non,Oui,Non,Non fumeur,Domicile,17,12,Pas de maladie cardiaque chronique,non,oui,non,oui,non,oui,non,non,Pas d'h鰡topathie,non,oui,2,NA,3,NA,0,0,4.03,265,0,39.727047146402,65.7661752853598,2,3,3,3,2,3,0
128,ELEVEE,79.57563313,homme,1,Non,Oui,84,24,110,65,38,2,80,10,502,244.1,8.3,24.5,30,30,Oui,stade inconnu,Oui,Non,Oui,Non,Non fumeur,Domicile,15,8,Pas de maladie cardiaque chronique,oui,non,non,oui,non,non,non,non,Pas d'h鰡topathie,oui,oui,3,NA,13,1,1,0,37.31,283,1,6.54248190833557,7.57212060627178,3,4,3,3,4,4,0
129,FAIBLE,82.7652293,homme,0,Non,Non,96,20,141,110,38.1,3,83,4.2,301,156.3,.5,9.4,34,167,Non,stade IV,Non,Non,Oui,Oui,Non fumeur,Domicile,17,12,Pas de maladie cardiaque chronique,non,non,non,oui,non,non,non,non,Pas d'h鰡topathie,non,oui,3,NA,NA,NA,0,1,24.46,297,0,6.39002452984465,12.1318293540474,2,3,2,2,3,2,0
130,ELEVEE,89.96303901,femme,1,Non,Oui,96,28,159,80,37.2,2,80,40.9,16208,272.6,7.89,6.5,30,39,Oui,Non,Oui,Oui,Oui,Non,Non fumeur,Domicile,NA,7,Autre pathologie cardiaque,non,non,non,non,non,non,non,non,Pas d'h鰡topathie,non,NA,1,NA,NA,NA,0,0,26.04,298,1,10.468509984639,11.4397966973886,2,3,2,2,3,3,0
131,FAIBLE,73.92744695,homme,0,Oui,Oui,123,20,162,108,37.2,2,114,14.9,232,55.6,.08,4.8,38,95,Oui,stade inconnu,Non,Non,Oui,Non,Fumeur actif,Autre,15,8,Autre pathologie cardiaque,non,oui,non,oui,oui,inconnu,non,non,Pas d'h鰡topathie,oui,oui,5,NA,NA,NA,0,1,4.68,254,0,11.8803418803419,54.3442679487179,2,2,2,3,2,2,1
135,INTERMED,79.8275154,femme,1,Non,Oui,104,32,162,88,37.1,2,90,13.3,217,112,.42,3.6,40,145,Oui,stade inconnu,Oui,Non,Oui,Non,Ancien fumeur,Domicile,NA,9,Pas de maladie cardiaque chronique,non,non,oui,non,non,non,non,non,Pas d'h鰡topathie,non,NA,1,NA,NA,1,0,0,3.51,283,0,31.9088319088319,80.5227088319088,2,3,3,3,3,2,0
138,FAIBLE,92.47638604,homme,0,Non,Non,106,38,157,79,39,3,142,7.9,1884,32.5,.46,13.5,32,184,Oui,stade IV,Non,Non,Oui,Non,Ancien fumeur,Domicile,24,8,Autre pathologie cardiaque,non,non,oui,oui,non,non,non,non,Pas d'h鰡topathie,non,NA, ,NA,NA,NA,0,0,11.21,264,0,2.89919714540589,23.5215420160571,3,3,3,3,3,3,0
142,FAIBLE,86.43394935,homme,0,Non,Non,73,25,150,79,36.2,2,126,8.7,6048,113.5,.39,18.2,32,67,Non,stade IV,Non,Oui,Oui,Oui,Ancien fumeur,Domicile,27,8,IC,oui,oui,non,non,non,non,non,non,Pas d'h鰡topathie,oui,NA,8,NA,NA,NA,0,1,15.81,255,0,7.17900063251107,16.1158803289058,1,2,1,1,1,1,0
144,ELEVEE,96.42984257,homme,1,Non,Non,83,28,123,86,35.2, ,96,10.3,4141,78.9, ,11.9,37,101,Oui,stade IV,Non,Non,Oui,Oui,Ancien fumeur,Domicile,NA,12,Autre pathologie cardiaque,non,non,non,non,non,non,non,non,Pas d'h鰡topathie,non,NA,1,NA,NA,1,0,0,32,294,1,2.465625,9.1906379375,2,2,2,2,3, ,0
145,FAIBLE,91.50992471,homme,0,Non,Non,118,24,120,88,36.8,2,132,11.4,3909,41.7,.17,23.8,32,78,Oui,stade inconnu,Non,Non,Oui,Non,Ancien fumeur,Domicile,NA,12,IC,non,non,non,non,oui,inconnu,non,non,Pas d'h鰡topathie,non,NA,2,NA,NA,NA,0,1,11.4,167,0,3.65789473684211,14.6200964912281,2,2,2,2,2,2,0
146,INTERMED,89.11430527,homme,1,Non,Oui,80,16,165,69,38,2,89,8,2428,59,.16,8.3,39,162,Oui,stade inconnu,Oui,Non,Non,Oui,Non fumeur,Domicile,24,10,Pas de maladie cardiaque chronique,non,non,non,oui,non,inconnu,non,non,Pas d'h鰡topathie,non,oui,1,NA,NA,1,0,0,6.58,258,0,8.96656534954407,39.1642667173252,2,2,2,3,2,2,0
148,ELEVEE,81.98494182,femme,1,Oui,Non,93,20,141,61,38.3,3,102,22, ,187.9, ,8.3,36,119,Oui,Non,Non,Non,Non,Oui,Ancien fumeur,Domicile,26,8,Autre pathologie cardiaque,oui,oui,non,non,non,non,non,non,Pas d'h鰡topathie,oui,NA,4,NA,NA,NA,0,0,5.65,261,1,33.2566371681416,46.2340155752212,3,4,4,4,3, ,0
149,ELEVEE,84.71731691,homme,1,Non,Non,93,30,133,97,35.2,4,145,8.2, ,56.5,.92,30,37,196,Oui,stade IV,Non,Non,Oui,Oui,Ancien fumeur,Domicile,NA,5,IC,non,oui,non,non,non,non,non,oui,Pas d'h鰡topathie,non,NA,4,NA,NA,1,0,0,14.16,255,1,3.99011299435028,18.0386346045198,2,2,2,2,2,2,0
152,FAIBLE,70.29979466,homme,0,Non,Non,108,28,136,83,38.7,2,70,12,895,45, ,7.4,36,109,Non,stade IV,Non,Non,Oui,Non,Non fumeur,Domicile,30,12,Pas de maladie cardiaque chronique,oui,non,non,non,non,non,non,non,Pas d'h鰡topathie,non,NA,2,NA,NA,NA,0,1, , ,0, , ,2,2, , , , ,0
154,FAIBLE,90.23408624,femme,0,Non,Non,84,18,144,79,39.4,3,130,11.8, ,174.5,6.68,34.9,30,80,Oui,stade inconnu,Non,Non,Oui,Non,Non fumeur,Domicile,13,5,IC,non,oui,non,oui,non,non,non,non,Pas d'h鰡topathie,non,oui,6,NA,0,1,0,0,75.06,231,0,2.3248068212097,3.08066164401812,2,3,2,2,2,3,0
155,ELEVEE,72.64065708,homme,1,Non,Non,92,40,154,80,39,2,93,18.8,1005,39.4,.06,5.4,36,237,Non,stade IV,Non,Non,Oui,Oui,Ancien fumeur,Domicile,NA,NA,Pas de maladie cardiaque chronique,non,non,inconnu,non,non,oui,non,non,Pas d'h鰡topathie,oui,NA, ,NA,NA,NA,0,1,3.45,263,1,11.4202898550725,76.2889344927536,2,2,2,3,2,2,0
157,INTERMED,79.97535934,femme,1,Non,Non,120,20,140,83,40.4,3,70,12.2,605,38.1,.81,7.5,40,138,Oui,Non,Non,Non,Oui,Oui,Non fumeur,Domicile,26,10,Pas de maladie cardiaque chronique,non,non,non,non,non,non,non,non,Pas d'h鰡topathie,non,NA, ,NA,1,1,0,0,6.5,20,0,5.86153846153846,3.028578,3,3,3,3,3,3,0
158,FAIBLE,92.09308693,homme,0,Non,Non,78,20,172,64,37.7,2,102,11.1,1265,108.2,.09,6.7,34,247,Oui,stade III,Non,Non,Oui,Non,Ancien fumeur,EMS,27,7,Pas de maladie cardiaque chronique,non,oui,non,non,non,non,non,non,Pas d'h鰡topathie,non,NA,2,NA,1,NA,0,1,7.44,151,0,14.5430107526882,20.2848962365591,2,2,2,2,2,2,0
159,ELEVEE,78.28610541,homme,1,Non,Non,86,24,148,84,38.8,2,98,8.2,2203,72,.25,10.7,43,258,Oui,stade IV,Non,Non,Non,Non,Ancien fumeur,Domicile,28,12,Autre pathologie cardiaque,oui,non,non,non,oui,non,non,non,Pas d'h鰡topathie,non,NA,4,NA,NA,1,0,0,19.99,292,1,3.60180090045023,14.6233408704352,3,3,3,3,4,3,0
166,FAIBLE,95.22518823,femme,0,Non,Non,101,18,147,66,37.9,1,95,10,106,33.8,.05,5.2,41,129,Oui,stade inconnu,Oui,Non,Oui,Non,Non fumeur,Domicile,27,NA,Autre pathologie cardiaque,non,non,non,non,non,non,non,non,Pas d'h鰡topathie,non,NA,1,NA,NA,1,0,0,4.06,234,0,8.32512315270936,57.6463073891626,2,2,2,3,2,2,0
169,ELEVEE,79.00889802,homme,1,Non,Non,65,24,156,85,36.3,3,89,5.7,3171,70.7,.19,10.8,29,124,Oui,Non,Oui,Non,Oui,Non,Non fumeur,Domicile,28,11,Autre pathologie cardiaque,oui,non,non,non,non,non,non,oui,Pas d'h鰡topathie,non,NA,3,NA,1,NA,0,1,29.77,260,1,2.37487403426268,8.73022549546523,2,2,2,2,2,2,0
170,ELEVEE,75.93429158,homme,1,Non,Non,108,18,117,66,37.7,1,116,6.1,404,145.2,.09,5,40,146,Oui,stade inconnu,Oui,Non,Oui,Non,Ancien fumeur,Domicile,NA,NA,Autre pathologie cardiaque,non,non,non,non,non,non,oui,non,Pas d'h鰡topathie,non,NA,7,NA,NA,1,0,0,3.53,305,1,41.1331444759207,86.2832436260623,1,2,2,2,2,1,0
171,ELEVEE,73.00479124,homme,1,Non,Oui,86,38,100,62,37.7,3,113,4.2,1773,222,9.85,9.3,33,97,Oui,stade inconnu,Non,Oui,Oui,Non,Non fumeur,EMS,24,NA,Pas de maladie cardiaque chronique,oui,non,non,oui,non,oui,non,non,Pas d'h鰡topathie,inconnu,NA,2,NA,NA,NA,0,1, , ,1, , ,2,3, , , ,3,0
172,ELEVEE,81.82340862,homme,1,Non,Non,66,24,129,67,38.7,3,102,9.2,492,61.6,.14,7.4,35,121,Oui,stade II,Oui,Non,Oui,Non,Ancien fumeur,Domicile,26,12,Pas de maladie cardiaque chronique,non,non,non,non,non,non,non,non,Pas d'h鰡topathie,non,NA, ,NA,1,NA,0,0,9.42,260,1,6.53927813163482,27.5632966029724,3,3,3,3,3,3,0
173,FAIBLE,90.14647502,femme,0,Non,Oui,82,24,139,72,37.1,2,80,18.6,1770,236.9,.62,7.8,28,124,Oui,stade inconnu,Non,Non,Oui,Non,Non fumeur,Domicile,24,7,Pas de maladie cardiaque chronique,non,non,non,non,non,non,non,non,Pas d'h鰡topathie,non,NA,1,NA,NA,1,0,0,15.62,254,0,15.1664532650448,16.2437510883483,2,3,3,2,2,2,0
175,INTERMED,88.04380561,femme,1,Oui,Non,80,20,119,66,37,3,78,7.3,213,76.7,.13,7.1,38,188,Oui,Non,Non,Non,Oui,Non,Non fumeur,Domicile,1,8,Pas de maladie cardiaque chronique,non,non,non,oui,non,inconnu,non,non,Pas d'h鰡topathie,non,oui,1,NA,53,NA,0,0,4.69,236,0,16.3539445628998,50.3933179104478,2,2,3,3,2,2,0
178,FAIBLE,78.68035592,femme,0,Oui,Non,126,35,130,74,39.4,4,139,7.7,2669,287.3,12.14,8,32,42,Non,stade I,Non,Non,Non,Non,Non fumeur,Domicile,29,11,Pas de maladie cardiaque chronique,non,non,non,non,non,non,oui,non,Pas d'h鰡topathie,non,NA,6,NA,1,NA,0,1,101.44,275,0,2.83221608832808,2.71266366324921,2,3,2,2,2,3,0
179,ELEVEE,70.79534565,homme,1,Non,Non,89,26,139,78,39.1,2,81,10,4095,42, ,10.5,36,207,Oui,stade III,Non,Non,Oui,Non,Fumeur actif,Domicile,23,10,IC,non,oui,inconnu,non,non,non,non,non,Pas d'h鰡topathie,non,NA,5,NA,NA,1,0,0,42.1,234,1,.997624703087886,5.55209085510689,3,3,3,3,3, ,1
180,ELEVEE,66.091718,homme,1,Non,Non,104,15,139,71,38.9,3,96,11.7,202,119.6,1.06,12.1,36,135,Oui,stade inconnu,Oui,Oui,Oui,Oui,Fumeur actif,Domicile,30,10,Autre pathologie cardiaque,non,non,non,non,non,non,non,non,Pas d'h鰡topathie,non,NA, ,NA,0,1,0,0,20.2,299,1,5.92079207920792,14.7862688118812,2,3,2,2,3,2,1
181,ELEVEE,97.99589322,femme,1,Non,Oui,110,24,129,87,37.4,2,98,10.9,9024,246.3,1.14,8.1,32,92,Oui,Non,Non,Non,Oui,Oui,Non fumeur,Domicile,19,4,Pas de maladie cardiaque chronique,non,non,non,oui,non,inconnu,non,non,Pas d'h鰡topathie,non,oui,1,NA,NA,1,0,0,3.97,299,1,62.0403022670025,75.4302551637279,2,3,3,3,3,3,0
185,INTERMED,91.38672142,homme,1,Oui,Non,100,24,116,62,38.4,3,121,14.3,8632,304.8,25.86,11,30,109,Oui,Non,Non,Non,Oui,Non,Ancien fumeur,Domicile,NA,1,Pas de maladie cardiaque chronique,non,non,non,inconnu,non,inconnu,non,non,Pas d'h鰡topathie,oui,NA, ,NA,28,NA,0,0,6.41,293,0,47.5507020280811,45.687963650546,3,4,4,4,4,4,0
188,ELEVEE,74.03422313,homme,1,Non,Non,59,24,127,75,39,2,84,16.1,2439,133.8,1.09,6.2,33,94,Oui,stade IV,Oui,Oui,Oui,Non,Ancien fumeur,Domicile,30,8,Autre pathologie cardiaque,non,non,oui,non,non,non,non,non,Pas d'h鰡topathie,oui,NA, ,NA,2,1,0,0,6.13,303,1,21.8270799347471,49.4277207177814,3,4,4,4,4,3,0
195,ELEVEE,68.0164271,femme,1,Non,Non,100,16,111,73,38.6,1,58,13.6,1163,353.2,1.93,4.7,23,50,Oui,Non,Non,Non,Oui,Non,Ancien fumeur,Domicile,28,7,Pas de maladie cardiaque chronique,non,non,non,non,non,non,non,non,Pas d'h鰡topathie,non,NA, ,NA,NA,NA,1,0,9.74,300,1,36.2628336755647,30.7673221765914,2,3,3,2,3,3,0
153,INTERMED,95.55373032,femme,1,Non,Oui,72,26,120,61,38,1,106,5.8,2749,89.4,.1,5.9,32,45,Oui,stade III,Non,Non,Oui,Oui,Non fumeur,Domicile,26,6,Autre pathologie cardiaque,non,non,non,non,oui,inconnu,non,non,Pas d'h鰡topathie,non,NA,3,87,NA,NA,0,1,4,248,0,22.35,62.07720875,3,3,4,4,3,3,0
98,INTERMED,82.28062971,femme,1,Non,Oui,87,28,138,83,39,3,92,2,4220,203.6,11.3,8.6,42,117,Oui,stade II,Oui,Non,Oui,Non,Non fumeur,Domicile,20,6,Pas de maladie cardiaque chronique,non,non,non,oui,non,non,non,non,Autre h鰡topathie,inconnu,NA,1,8,2,1,0,0,9.83,285,0,20.7121057985758,28.9514431607324,3,4,4,3,4,4,0
105,FAIBLE,70.93771389,homme,0,Non,Non,90,36,116,69,36.6,4,161,15.5,1071,38.3,.76,12.5,29,121,Oui,stade I,Oui,Non,Oui,Oui,Fumeur actif,Domicile,NA,NA,Autre pathologie cardiaque,non,non,non,inconnu,non,non,non,non,Autre h鰡topathie,non,NA,2,8,8,NA,0,1,6.27,29,0,6.10845295055821,4.68436475279107,2,2,2,2,2,2,1
167,FAIBLE,92.08487337,femme,0,Non,Non,84,28,146,62,39.8,1,92,11.7,1122,106.8, ,6.2,41,215,Oui,stade III,Oui,Non,Oui,Oui,Ancien fumeur,Domicile,29,13,Autre pathologie cardiaque,non,non,oui,non,non,non,non,non,Pas d'h鰡topathie,non,NA, ,8,NA,NA,1,0,7.29,265,0,14.6502057613169,36.3060698216735,3,3,3,3,3, ,0
68,ELEVEE,80.68720055,homme,1,Non,Non,79,25,144,66,40,2,121,13,3804,324.9,3.43,13.5,30,62,Oui,Non,Oui,Non,Oui,Non,Ancien fumeur,Domicile,29,14,Autre pathologie cardiaque,oui,oui,non,non,non,non,non,non,Pas d'h鰡topathie,non,NA,4,7,NA,NA,0,1,25.77,267,1,12.6076833527357,10.3589586728754,3,4,3,3,3,4,0
104,ELEVEE,74.71594798,homme,1,Oui,Non,95,24,111,70,38.7,3,95,6.4,333,423,5.26,12.9,30,30,Oui,Non,Non,Non,Oui,Non,Non fumeur,Domicile,27,12,Pas de maladie cardiaque chronique,non,non,non,non,non,non,non,non,Pas d'h鰡topathie,non,NA, ,7,1,1,0,0,27.75,299,1,15.2432432432432,10.7776637502703,3,4,4,3,4,4,0
193,ELEVEE,72.33675565,femme,1,Oui,Non,86,32,138,87,39.6,3,92,4.1,293,24,.1,6.6,34,103,Oui,Non,Non,Non,Oui,Non,Non fumeur,Autre,NA,NA,Pas de maladie cardiaque chronique,non,non,non,non,oui,non,non,non,Pas d'h鰡topathie,oui,NA,1,7,2,1,1,0,16.41,250,1,1.46252285191956,15.2385047531993,3,3,3,3,3,3,0
115,ELEVEE,80.57768652,homme,1,Non,Non,86,28,110,76,39.2,3,121,2,7086,512.2,7.81,10.5,30,86,Oui,Non,Non,Non,Oui,Non,Ancien fumeur,Domicile,29,12,Autre pathologie cardiaque,oui,oui,non,non,non,non,oui,oui,Pas d'h鰡topathie,non,NA,4,6,1,NA,0,0,6.59,294,1,77.7238239757208,44.5801500409712,3,4,4,4,4,4,0
194,INTERMED,79.62765229,femme,1,Non,Non,77,28,135,88,36.9,1,110,8.7,16869,189.4,.11,6.1,30,56,Oui,stade III,Non,Oui,Non,Oui,Ancien fumeur,Autre,21,6,IC,non,non,non,non,non,non,non,non,Autre h鰡topathie,non,NA,2,6,NA,NA,0,1,4.01,290,0,47.2319201995013,72.2571733167082,2,3,3,3,3,2,0
53,ELEVEE,68.24640657,femme,1,Non,Non,124,20,131,85,38.9,1,78,16.3,307,60.9,.13,3.4,33,68,Oui,stade inconnu,Non,Oui,Oui,Oui,Non fumeur,Domicile,28,10,Pas de maladie cardiaque chronique,oui,non,non,non,non,non,non,oui,Autre h鰡topathie,oui,NA,6,5,NA,NA,0,1,3.87,255,1,15.7364341085271,65.9860129198966,3,3,4,4,3,3,0
141,ELEVEE,84.38877481,femme,1,Non,Non,88,34,106,65,38.4,3,94,13.2,1265,110.3, ,7.7,29,105,Oui,Non,Non,Non,Oui,Non,Non fumeur,Domicile,28,4,Pas de maladie cardiaque chronique,non,non,non,non,non,non,non,oui,Pas d'h鰡topathie,non,NA, ,5,NA,NA,0,0,7.47,156,1,14.7657295850067,20.9288953145917,3,4,3,3,3, ,0
143,FAIBLE,93.91649555,homme,0,Non,Non,140,45,160,95,38,3,194,8.2, ,68.6,5.17,16.1,31,100,Oui,stade inconnu,Oui,Non,Oui,Non,Non fumeur,EMS,27,9,Pas de maladie cardiaque chronique,non,oui,non,non,non,non,non,non,Pas d'h鰡topathie,non,NA, ,5,NA,NA,0,0,31.62,257,0,2.16951296647691,8.13241654016445,3,3,3,3,3,4,0
176,ELEVEE,85.95756331,homme,1,Non,Non,90,40,150,90,38.4,4,146,25,1826,263.3,6.83,17.8,36,122,Oui,stade inconnu,Non,Non,Oui,Non,Fumeur actif,Autre,11,7,IC,oui,oui,oui,oui,non,inconnu,non,non,Pas d'h鰡topathie,inconnu,oui,9,46,NA,NA,0,0,11.54,280,1,22.8162911611785,24.2619736568458,3,4,4,3,3,4,1
182,ELEVEE,82.86926762,homme,1,Non,Non,92,28,123,66,38,1,123,11,3085,19.3,.12,3.6,32,131,Oui,stade IV,Non,Oui,Oui,Oui,Fumeur actif,Domicile,26,4,Autre pathologie cardiaque,non,non,oui,non,non,inconnu,inconnu,non,Pas d'h鰡topathie,non,NA,1,44,NA,1,0,0,3.97,242,1,4.86146095717884,60.9391161209068,3,3,3,4,3,3,1
103,FAIBLE,103.1676934,femme,0,Non,Oui,75,32,147,72,35.8,4,203,10.1,9999,46.9,2.13,23.5,27,104,Oui,stade I,Non,Non,Non,Non,Non fumeur,Domicile,20,9,Autre pathologie cardiaque,non,oui,non,oui,oui,non,non,non,Pas d'h鰡topathie,non,oui,5,40,40,1,0,0,38.64,295,0,1.21376811594203,7.63413880874741,2,2,2,2,3,3,0
52,ELEVEE,81.69472964,homme,1,Non,Oui,102,22,108,74,36.2,2,132,9.8,563,230.8,.18,17.5,25,72,Oui,Non,Oui,Non,Oui,Oui,Ancien fumeur,Domicile,27,10,Pas de maladie cardiaque chronique,oui,non,non,non,non,inconnu,oui,non,Pas d'h鰡topathie,oui,NA,2,4,NA,NA,0,1,9.91,253,1,23.2896064581231,25.5655843592331,2,3,3,2,2,2,0
64,ELEVEE,85.89185489,homme,1,Non,Non,102,24,110,84,36.5,2,156,19.3,1847,128.1,41.72,15.8,36,186,Non,stade IV,Oui,Oui,Oui,Non,Non fumeur,EMS,20,8,IC,non,non,oui,oui,non,non,non,non,Pas d'h鰡topathie,oui,NA,3,4,NA,NA,0,0,12.9,260,1,9.93023255813953,20.1850870542636,1,2,1,1,1,2,0
110,INTERMED,88.60780287,femme,1,Oui,Oui,68,22,148,79,36.8,1,99,23.3,6924,31.2,.22,2.4,32,164,Oui,Non,Non,Non,Oui,Non,Non fumeur,EMS,18,4,Autre pathologie cardiaque,non,non,non,oui,non,non,non,non,Pas d'h鰡topathie,non,NA,2,4,NA,NA,0,1,3.37,5,0,9.25816023738872,1.56319566172107,2,2,2,2,2,2,0
151,ELEVEE,77.5742642,homme,1,inconnu,Non,97,26,174,98,37.2,2,128,11.7,1662,165.1,.23,14.3,40,138,Oui,stade IV,Non,Non,Oui,Oui,Fumeur actif,Domicile,27,10,IC,oui,oui,non,non,oui,non,non,non,Pas d'h鰡topathie,non,NA,7,4,NA,1,0,0,8.7,262,1,18.9770114942529,30.0654288505747,2,3,3,2,2,2,1
200,FAIBLE,94.25051335,femme,0,Oui,Non,88,28,119,67,38.4,2,84,12,2900,152.9,.51,5.4,36,98,Oui,stade inconnu,Non,Non,Oui,Non,Non fumeur,Domicile,0,7,Pas de maladie cardiaque chronique,non,non,non,oui,non,oui,non,non,Pas d'h鰡topathie,oui,NA, ,4,28,1,0,0,10.96,295,0,13.9507299270073,26.9046422445255,3,4,3,3,4,3,0
118,ELEVEE,97.3853525,homme,1,Non,Oui,65,24,129,69,39.1,3,117,9,826,80.7,.35,12.9,32,99,Oui,stade inconnu,Oui,Non,Oui,Non,Fumeur actif,Domicile,18,7,Pas de maladie cardiaque chronique,non,non,oui,oui,non,non,non,non,Pas d'h鰡topathie,oui,oui,2,30,90,NA,0,1,28.18,300,1,2.86373314407381,10.6344471394606,3,3,3,3,4,3,1
15,FAIBLE,85.96030116,femme,0,Oui,Non,92,20,118,65,38.7,2,86,16.4,2190,43.2,.55,8.3,41,113,Oui,Non,Oui,Oui,Oui,Non,Non fumeur,Domicile,19,5,Autre pathologie cardiaque,non,oui,non,oui,non,non,non,non,Pas d'h鰡topathie,inconnu,oui,4,3,NA,1,0,0,12.09,281,0,3.57320099255583,23.2669321753515,3,3,3,3,3,3,0
22,ELEVEE,89.45927447,femme,1,Non,Oui,90,26,132,76,37.4,3,169,10.7,1670,349.1,1.34,12,31,52,Oui,stade inconnu,Oui,Non,Oui,Non,Non fumeur,Domicile,21,9,Autre pathologie cardiaque,non,non,non,non,non,non,oui,non,Pas d'h鰡topathie,non,NA,4,3,28,NA,0,0,6.61,267,1,52.8139183055976,40.3415638426626,2,3,3,3,2,3,0
40,ELEVEE,94.54893908,homme,1,Non,Non,90,32,152,80,38.2,3,115,9.4,4917,42.8,.71,10.8,33,146,Oui,Non,Oui,Non,Oui,Non,Non fumeur,Domicile,9,13,Pas de maladie cardiaque chronique,non,non,non,oui,non,non,non,non,Pas d'h鰡topathie,non,NA,1,3,NA,NA,0,1,4.41,281,1,9.70521541950113,63.6821013605442,3,3,3,4,3,3,0
42,ELEVEE,85.59890486,homme,1,Non,Non,80,20,150,91,37.5,1,96,17.2,1375,153.8,.07,3.9,30,84,Oui,stade III,Non,Non,Non,Non,Ancien fumeur,Domicile,29,13,IC,non,non,oui,non,non,non,non,non,Pas d'h鰡topathie,non,NA,2,3,NA,NA,1,1,4.45,265,1,34.561797752809,59.4664404494382,2,3,3,3,2,2,0
43,FAIBLE,90.34086242,homme,0,Oui,Oui,145,35,94,67,39.5,4,150,11.2,3204,54.2,.93,9.4,35,171,Oui,stade inconnu,Non,Non,Oui,Non,Non fumeur,Domicile,9,6,Autre pathologie cardiaque,non,non,non,oui,non,oui,non,non,Pas d'h鰡topathie,non,oui,2,3,14,NA,0,1,5.58,260,0,9.71326164874552,46.5057534050179,3,3,3,4,3,3,0
79,FAIBLE,77.36618754,homme,0,Non,Oui,64,32,116,67,38,4,117,8.2,280,81.3,.13,8.8,57.1,162,Oui,stade I,Oui,Non,Oui,Non,Non fumeur,Domicile,23,4,Autre pathologie cardiaque,non,non,non,non,non,non,non,non,Pas d'h鰡topathie,non,NA, ,3,15,NA,0,1,4.48,50,0,18.1473214285714,11.2116819196429,3,3,4,3,3,3,0
133,ELEVEE,77.17727584,femme,1,Non,Oui,75,31,101,62,38.9,2,87,17.4,213,2.8, ,4.3,36,151,Oui,Non,Oui,Oui,Oui,Non,Ancien fumeur,Domicile,24,5,Pas de maladie cardiaque chronique,oui,non,non,oui,non,non,non,non,Pas d'h鰡topathie,non,NA,2,3,NA,NA,0,1,5.32,252,1,.526315789473684,47.3810240601504,3,3,3,4,3, ,0
139,ELEVEE,87.45790554,homme,1,Non,Non,112,18,135,69,38.5,2,107,18.8,4411,63.8,.44,10.3,28,96,Oui,stade III,Non,Non,Oui,Non,Ancien fumeur,Domicile,27,12,Autre pathologie cardiaque,non,oui,non,non,non,non,non,non,Pas d'h鰡topathie,non,NA,3,3,NA,1,0,0,8.65,262,1,7.3757225433526,30.2722775722543,2,2,2,2,2,2,0
186,ELEVEE,88.38603696,femme,1,Non,Non,115,20,129,61,37.7,2,118,15.9,3535,210.3,3.53,14,29,74,Oui,stade inconnu,Non,Non,Oui,Non,Non fumeur,Domicile,22,7,Autre pathologie cardiaque,oui,non,non,non,non,inconnu,non,non,Pas d'h鰡topathie,oui,NA,2,3,NA,NA,0,0,13.38,291,1,15.7174887892377,21.7251461883408,2,3,3,2,3,3,0
201,INTERMED,92.19712526,femme,1,Oui,Oui,68,22,131,72,37.4,3,162,7.4,463,1.1,.24,12.2,45,206,Oui,stade inconnu,Non,Non,Oui,Non,Non fumeur,EMS,NA,NA,Pas de maladie cardiaque chronique,non,non,non,oui,non,oui,non,non,Pas d'h鰡topathie,non,oui,1,3,7,NA,0,0,4.14,23,0,.265700483091788,5.54543985507246,2,2,2,2,2,2,0
202,ELEVEE,100.9746749,femme,1,Oui,Oui,82,24,144,62,37.5,3,131,10.7,7656,47.7,.3,17.1,35,73,Oui,stade inconnu,Oui,Non,Oui,Non,Non fumeur,Domicile,NA,9,IC,non,oui,non,non,non,non,non,non,Pas d'h鰡topathie,non,NA,2,3,30,NA,1,0,10.06,265,1,4.74155069582505,26.313993638171,2,2,2,2,2,2,0
203,FAIBLE,79.12388775,femme,0,Oui,Oui,65,29,104,68,38.9,3,119,17.1,9999,79.5,2.96,12.2,26,58,Oui,stade inconnu,Non,Non,Oui,Non,Ancien fumeur,Domicile,NA,10,Autre pathologie cardiaque,non,non,oui,non,non,non,non,non,Pas d'h鰡topathie,oui,NA,1,3,2,NA,0,0,13.8,288,0,5.76086956521739,20.8420804347826,3,3,3,3,4,4,0
187,ELEVEE,83.34839151,femme,1,Non,Non,118,22,120,70,38,2,113,15.1,9999,320.4,.54,12.3,30,44,Oui,stade IV,Non,Non,Oui,Non,Fumeur actif,Domicile,17,NA,IC,non,non,oui,oui,oui,inconnu,non,non,Pas d'h鰡topathie,non,oui,5,28,NA,NA,1,0,6.32,293,1,50.6962025316456,46.4176439873418,3,4,4,4,4,3,1
50,ELEVEE,85.2073922,homme,1,Non,Non,108, ,214,100,37.1,1,115,11.5,396,153.4,2.24,7.9,30,101,Oui,stade IV,Non,Oui,Oui,Non,Ancien fumeur,Domicile,26,7,IC,non,non,oui,non,oui,non,non,non,Pas d'h鰡topathie,oui,NA,4,26,NA,NA,0,1,7.14,260,1,21.484593837535,36.4160452380952, , , , , , ,0
93,INTERMED,85.67830253,femme,1,Non,Non,130,30,116,78,38.6,4,146,9.9,2998,181,.24,13.3,36,128,Oui,stade I,Non,Non,Oui,Non,Non fumeur,Domicile,12,10,Autre pathologie cardiaque,oui,oui,non,oui,non,non,non,non,Pas d'h鰡topathie,inconnu,oui,9,24,24,NA,0,1, , ,0, , ,3,4, , , ,3,0
101,ELEVEE,91.81382615,homme,1,Non,Non,74,36,115,70,38.3,2,132,7.2,1443,38.2,.12,4.5,33,154,Oui,stade IV,Non,Oui,Oui,Non,Ancien fumeur,EMS,13,6,Autre pathologie cardiaque,non,non,non,oui,non,non,non,non,Pas d'h鰡topathie,non,oui,3,23,NA,NA,0,1,5.69,276,1,6.71353251318102,48.5022227732865,3,3,3,4,3,3,0
13,FAIBLE,88.57494867,femme,0,Oui,Oui,79,20,104,102,36.4,3,109,14.6,214,11.4,.13,7.7,38,164,Oui,Non,Non,Non,Oui,Oui,Non fumeur,EMS,11,NA,Pas de maladie cardiaque chronique,non,non,non,oui,non,non,non,non,Pas d'h鰡topathie,inconnu,NA,2,2,14,NA,0,1,3.9,244,0,2.92307692307692,62.4549887179487,2,2,2,3,2,2,0
34,ELEVEE,80,femme,1,Non,Oui,107,31,135,72,40,3,120,14.9,333,45.6,1.92,6.4,37,121,Oui,Non,Non,Non,Oui,Non,Fumeur actif,Domicile,24,4,Pas de maladie cardiaque chronique,non,non,oui,oui,non,oui,non,non,Pas d'h鰡topathie,non,NA,1,2,3,NA,0,0,7.44,282,1,6.12903225806452,37.8979466397849,3,3,3,4,3,4,1
69,FAIBLE,91.4770705,femme,0,Non,Oui,82,15,130,80,36.5,3,111,6.2,3791,95.5,.11,12.9,31,147,Non,stade inconnu,Non,Non,Oui,Non,Non fumeur,Domicile,13,7,IC,non,non,non,oui,non,non,non,non,Pas d'h鰡topathie,oui,oui,2,2,28,NA,0,1,6.36,193,0,15.0157232704403,30.3366150943396,0,0,1,0,0,0,0
74,INTERMED,91.94798084,homme,1,Non,Oui,76,32,153,98,36.6,4,162,12,8005,66.2,1.1,25.7,39,196,Oui,stade inconnu,Non,Non,Oui,Non,Ancien fumeur,Domicile,10,9,IC,oui,oui,non,non,non,non,non,non,Pas d'h鰡topathie,non,NA,7,2,20,NA,0,0,35.44,207,0,1.86794582392777,5.84774283295711,2,2,2,2,2,2,0
78,ELEVEE,87.60301164,homme,1,Oui,Oui,64,22,154,67,39.8,2,118,13.9,2045,142,4.84,9.7,39,126,Oui,stade I,Oui,Non,Oui,Non,Ancien fumeur,Domicile,22,NA,Autre pathologie cardiaque,non,non,non,oui,non,non,non,non,Pas d'h鰡topathie,non,oui,4,2,NA,1,1,0,30.82,271,1,4.60739779364049,8.7798493835172,3,4,3,3,3,4,0
108,ELEVEE,90.07255305,femme,1,Non,Oui,83,22,130,89,38.7,2,90,9.2,6254,158.3,.38,9.4,31,57,Oui,stade inconnu,Non,Non,Oui,Non,Non fumeur,Autre,28,8,Pas de maladie cardiaque chronique,oui,non,non,non,non,non,non,non,Pas d'h鰡topathie,oui,NA,2,2,NA,1,0,0,24.22,278,1,6.53592072667217,11.4835029141206,3,4,3,3,3,3,0
121,ELEVEE,79.20054757,femme,1,Non,Non,110,25,159,78,36.5,2,79,9.1,225,324.9,.33,8.1,38,108,Oui,Non,Oui,Non,Oui,Non,Non fumeur,Domicile,28,12,Pas de maladie cardiaque chronique,oui,non,non,non,non,non,non,non,Pas d'h鰡topathie,non,NA,3,2,NA,1,0,0,4.51,301,1,72.039911308204,66.7896534900222,2,3,3,3,3,2,0
156,FAIBLE,83.73169062,femme,0,inconnu,Non,103,30,158,83,37.6,3,104,6.8,4794,73.7,.14,7,36,122,Non,stade IV,Non,Non,Non,Oui,Non fumeur,EMS,22,6,Pas de maladie cardiaque chronique,non,non,non,oui,non,non,non,non,Pas d'h鰡topathie,non,NA, ,2,NA,1,0,0,7.93,241,0,9.2938209331652,30.4363163934426,1,1,1,1,1,1,0
160,ELEVEE,78.95687885,femme,1,Non,Non,145,20,151,70,38.1,1,89,13.8,1593,255.2,1.92,6.6,36,106,Oui,stade inconnu,Oui,Oui,Oui,Oui,Non fumeur,Domicile,29,12,Autre pathologie cardiaque,non,non,non,non,non,non,non,non,Pas d'h鰡topathie,non,NA,1,2,NA,NA,1,0,4.84,260,1,52.7272727272727,53.7733245867769,3,4,4,4,3,4,0
161,FAIBLE,77.35523614,homme,0,Non,Non,93,22,161,104,37,2,87,9.5,708,126.1,.15,6.2,32,99,Non,Non,Non,Non,Oui,Non,Ancien fumeur,Domicile,22,11,Autre pathologie cardiaque,non,non,non,non,non,non,non,non,Pas d'h鰡topathie,non,NA, ,2,NA,NA,0,1,4.73,121,0,26.6596194503171,25.5604801268499,1,2,2,1,1,1,0
164,ELEVEE,65.88364134,homme,1,Non,Non,77,24,148,83,39,3,76,12.2,1073,100.7,.33,7.4,37,170,Oui,Non,Non,Oui,Oui,Non,Fumeur actif,Domicile,25,12,Pas de maladie cardiaque chronique,non,non,oui,non,non,non,non,non,Pas d'h鰡topathie,non,NA, ,2,1,1,0,0,3.78,267,1,26.6402116402116,70.5821902116402,3,3,4,4,3,3,1
168,ELEVEE,83.40314853,homme,1,Non,Oui,105,28,178,85,37.8,2,103,7.4,2215,115,.21,8.4,28,74,Non,Non,Non,Non,Non,Oui,Ancien fumeur,Domicile,27,6,Autre pathologie cardiaque,oui,oui,oui,non,non,non,non,non,Pas d'h鰡topathie,oui,NA,6,2,NA,NA,0,0,18.97,243,1,6.06220347917765,12.827233526621,1,2,1,1,1,1,0
190,ELEVEE,84.83778234,femme,1,Non,Oui,98,26,170,100,39,1,85,8,2464,111.2,.26,3.4,36,120,Oui,stade II,Non,Non,Non,Oui,Ancien fumeur,Domicile,19,8,Autre pathologie cardiaque,non,non,oui,oui,non,inconnu,non,non,Pas d'h鰡topathie,non,oui,3,2,NA,1,1,0,4.59,287,1,24.2265795206972,62.5000688453159,3,4,4,4,4,3,0
191,INTERMED,92.95550992,femme,1,Non,Non,95,28,160,85,38,1,103,7.3,961,3.7,.05,3.1,36,175,Oui,stade II,Oui,Oui,Oui,Non,Non fumeur,Domicile,19,7,IC,non,non,non,oui,non,inconnu,non,non,Pas d'h鰡topathie,non,oui,2,2,NA,NA,1,1,5.78,13,0,.640138408304498,2.18918806228374,3,3,3,3,3,3,0
197,INTERMED,83.70704997,homme,1,Non,Oui,111,32,165,107,38.7,2,104,8.1,209,195.8,.15,6.1,41,116,Oui,stade inconnu,Non,Oui,Non,Oui,Ancien fumeur,Domicile,23,11,Pas de maladie cardiaque chronique,non,non,oui,non,non,non,non,non,Pas d'h鰡topathie,non,NA,1,2,NA,NA,0,0,5.45,296,0,35.9266055045872,54.3546326605505,3,4,4,4,4,3,0
198,ELEVEE,65.22108145,homme,1,Non,Non,107,20,112,73,39.9,2,75,9.1,197,1.8,4.86,3.3,33,156,Oui,stade inconnu,Non,Non,Oui,Oui,Fumeur actif,Domicile,28,12,Pas de maladie cardiaque chronique,non,non,non,non,non,non,non,non,Pas d'h鰡topathie,non,NA, ,2,1,NA,0,1,4.14,287,1,.434782608695652,69.4032183574879,3,3,3,4,4,4,1
177,ELEVEE,91.37577002,homme,1,Non,Non,86,34,140,90,39.8,3,121,11.6,366,142.4,1.26,5.1,39,140,Oui,stade inconnu,Non,Non,Oui,Non,Fumeur actif,EMS,14,9,Pas de maladie cardiaque chronique,non,non,non,oui,non,inconnu,non,non,Pas d'h鰡topathie,non,NA,1,19,NA,NA,0,0,9.88,293,1,14.412955465587,29.6660287449393,3,4,3,3,4,4,1
107,FAIBLE,102.0342231,homme,0,Non,Non,86,35,141,90,39,3,162,7.8,1455,22.9,.08,12.7,35,175,Oui,stade inconnu,Oui,Non,Non,Non,Non fumeur,Domicile,NA,5,IC,non,oui,non,inconnu,non,oui,non,non,Pas d'h鰡topathie,oui,NA,3,18,NA,1,1,0,14.53,290,0,1.57604955264969,19.9898296379904,3,3,3,3,4,3,0
132,ELEVEE,83.2936345,femme,1,Non,Non,78,28,160,93,38.1,2,133,7.8,3917,54.9,.31,16.7,32,118,Oui,stade inconnu,Oui,Non,Oui,Oui,Non fumeur,Domicile,NA,11,Pas de maladie cardiaque chronique,oui,oui,non,non,non,inconnu,non,non,Pas d'h鰡topathie,non,NA,4,18,NA,1,1,0,14.86,139,1,3.69448183041723,9.35444757738896,3,3,3,3,3,3,0
72,INTERMED,83.68514716,homme,1,Non,Non,106,28,124,66,38.2,2,114,3.9,2209,80.2,1.3,15.4,38,184,Oui,stade inconnu,Oui,Non,Non,Oui,Ancien fumeur,EMS,26,9,Pas de maladie cardiaque chronique,oui,oui,non,non,non,non,non,oui,Pas d'h鰡topathie,oui,NA,8,17,NA,NA,0,1,22.69,262,0,3.53459673865139,11.5271149405024,3,3,3,3,3,4,0
47,FAIBLE,90.2532512,femme,0,Non,Oui,70,16,100,67,37.1,2,120,22.3, ,220.42,2.34,14.5,33,146,Oui,Non,Non,Non,Oui,Non,Non fumeur,Domicile,26,8,IC,non,non,non,non,non,non,non,non,Pas d'h鰡topathie,non,NA,1,14,NA,NA,0,0,6.8,270,0,32.4147058823529,39.6896698529412,1,2,2,2,1,2,0
165,INTERMED,78.63928816,femme,1,Non,Non,92,28,102,92,37.6,2,89,10.8,711,124.3,.14,13.2,36,188,Oui,stade IV,Non,Non,Oui,Non,Fumeur actif,Domicile,28,10,Pas de maladie cardiaque chronique,non,non,oui,non,non,non,non,oui,Pas d'h鰡topathie,oui,NA,1,14,NA,NA,1,0,9.23,254,0,13.4669555796316,27.5166400866739,2,3,2,2,2,2,1
55,INTERMED,91.26351814,homme,1,Non,Oui,95,25,153,76,40.2,2,131,14.7, ,62.4,16.55,11.1,39,140,Non,stade inconnu,Non,Non,Oui,Non,Non fumeur,Domicile,24,9,IC,non,oui,non,non,non,non,non,non,Pas d'h鰡topathie,oui,NA,3,11,NA,NA,0,1,13.26,263,0,4.70588235294118,19.8156913273002,2,2,2,2,2,3,0
116,ELEVEE,72.72279261,femme,1,Non,Non,80,25,132,64,38.3,3,103,8.6,2334,77.5, ,8,39,74,Oui,stade IV,Non,Non,Oui,Non,Non fumeur,Domicile,NA,NA,Autre pathologie cardiaque,oui,non,oui,non,non,non,non,non,Cirrhose,non,NA,6,11,NA,NA,0,0,5.02,282,1,15.4382470119522,56.2225205756972,3,3,4,4,3, ,0
46,ELEVEE,77.7412731,homme,1,Oui,Non,76,28,133,64,37,3,118,14.9, ,81.4,1.51,7.1, ,115,Oui,stade inconnu,Non,Non,Oui,Oui,Ancien fumeur,Domicile,15,4,IC,non,non,non,oui,oui,oui,non,non,Pas d'h鰡topathie,non,oui,3,10,25,NA,0,1,4.88,268,1,16.6803278688525,54.9405856557377,2,2,3,3,2,3,0
150,ELEVEE,90.4257358,homme,1,Non,Oui,80,30,104,65,39.7,4,150,11.8,9999,77.2,9.79,10,28,107,Oui,stade inconnu,Oui,Non,Oui,Non,Ancien fumeur,Domicile,24,8,Pas de maladie cardiaque chronique,non,oui,non,non,oui,inconnu,non,non,Pas d'h鰡topathie,oui,NA,3,10,15,1,0,0,47.01,240,1,1.64220378642842,5.10893618379068,3,3,3,3,3,4,0
2,FAIBLE,80.19986311,femme,0,Non,Non,112,26,119,82,39.1,2,70,15.2,630,87.9,.61,6.2,37,190,Oui,Non,Non,Non,Oui,Non,Non fumeur,Domicile,19,11,Pas de maladie cardiaque chronique,non,non,non,oui,non,non,non,non,Pas d'h鰡topathie,inconnu,NA,1,1,9,NA,0,1,13.61,280,0,6.45848640705364,20.6015697281411,3,3,3,3,3,3,0
8,INTERMED,89.49760438,homme,1,Oui,Non,115,24,122,100,38.9,3,169,12,1928,259.8,2.17,13.5,41, ,Oui,stade inconnu,Non,Non,Oui,Oui,Non fumeur,Domicile,NA,4,IC,non,non,non,non,non,non,non,non,Pas d'h鰡topathie,inconnu,NA,2,1,NA,NA,0,1,24.15,110,0,10.7577639751553,4.5448401242236,3,4,3,3,3,4,0
16,INTERMED,86.22313484,femme,1,Non,Non,101,32,120,78,37.8,2,106,7.9, ,291.9,1.15,6.5,38,123,Oui,stade inconnu,Non,Non,Oui,Non,Ancien fumeur,Domicile,26,10,Pas de maladie cardiaque chronique,non,oui,non,non,non,non,non,non,Pas d'h鰡topathie,inconnu,NA,3,1,NA,NA,0,1,30.08,272,0,9.70412234042553,9.04751057180851,2,3,2,2,2,3,0
23,FAIBLE,92.26009582,femme,0,Oui,Oui,77,18,178,86,37.2,3,92,10.7,448,38.6,.11,7.9,38,197,Oui,Non,Non,Non,Oui,Non,Ancien fumeur,Autre,NA,8,Pas de maladie cardiaque chronique,non,oui,non,oui,non,non,non,non,Pas d'h鰡topathie,non,oui,3,1,66,NA,0,1,5.88,29,0,6.56462585034014,4.88731071428571,1,1,1,1,1,1,0
25,ELEVEE,90.35181383,homme,1,Non,Non,98,14,148,72,36.5,2,140,11.7,2664,258,.35,27,32,120,Oui,stade inconnu,Oui,Non,Oui,Non,Ancien fumeur,Domicile,27,8,IC,oui,oui,non,non,non,non,non,non,Pas d'h鰡topathie,non,NA,6,1,NA,NA,1,0,20.05,282,1,12.8678304239401,14.0799026932668,1,2,1,1,1,1,0
58,ELEVEE,79.70431211,femme,1,Non,Non,135,16,112,61,40,3,90,15.4, ,25.6,1.18,8.4,29,50,Non,Non,Non,Non,Oui,Non,Non fumeur,Domicile,NA,4,IC,non,non,non,non,non,oui,non,non,Pas d'h鰡topathie,non,NA,1,1,6,NA,0,1,5.19,249,1,4.93256262042389,47.9375100192678,1,1,1,2,1,2,0
85,FAIBLE,92.67351129,homme,0,Non,Oui,84,20,166,97,35.8,3,103,6.3,3124,73.1,.11,8.1,36,133,Oui,stade I,Oui,Non,Oui,Non,Non fumeur,Domicile,9,5,Autre pathologie cardiaque,non,non,oui,oui,non,non,non,non,Pas d'h鰡topathie,oui,oui,4,1,26,1,0,0,6.69,46,0,10.9267563527653,6.85002365171898,2,2,2,2,2,2,0
86,ELEVEE,71.89869952,homme,1,Non,Non,72,26,92,67,39.1,1,82,8.5,4296,95.4,.26,3.8,33,37,Oui,stade I,Non,Non,Oui,Non,Ancien fumeur,Domicile,30,5,Pas de maladie cardiaque chronique,non,non,non,non,oui,oui,non,non,Pas d'h鰡topathie,non,NA,2,1,NA,1,0,0,8.43,288,1,11.3167259786477,34.2205546631079,3,3,3,3,4,3,0
90,ELEVEE,91.45242984,homme,1,Non,Oui,79,36,117,61,38.8,4,161,11,9999,109.4,2.97,15.2,39,187,Oui,stade I,Oui,Non,Oui,Non,Ancien fumeur,Domicile,NA,10,Autre pathologie cardiaque,oui,oui,non,inconnu,oui,oui,non,non,Pas d'h鰡topathie,non,NA,8,1,4,NA,0,1,8.13,296,1,13.4563345633456,36.4355750307503,3,3,3,4,4,4,0
94,ELEVEE,85.54688569,femme,1,Non,Non,78,26,151,70,38.6,1,86,17,745,11,.81,6.2,38,156,Oui,stade I,Oui,Non,Oui,Non,Non fumeur,Autre,NA,7,Autre pathologie cardiaque,non,non,non,inconnu,non,non,non,non,Pas d'h鰡topathie,non,NA,1,1,NA,NA,1,0,4.47,296,1,2.46085011185682,66.2450561342282,3,3,3,4,4,3,0
99,FAIBLE,93.21013005,femme,0,Oui,Oui,78,20,190,100,37.2,2,123,11,5503,84.5,.24,5.7,40,131,Non,stade inconnu,Non,Non,Oui,Non,Non fumeur,Domicile,9,7,Autre pathologie cardiaque,oui,non,non,oui,oui,inconnu,inconnu,inconnu,Pas d'h鰡topathie,non,oui,4,1,8,NA,0,1,7.18,254,0,11.7688022284123,35.3593043342618,1,1,1,1,1,1,0
137,ELEVEE,78.98973306,femme,1,Non,Non,61,22,154,76,38.4,2,129,10.7,751,2.1, ,4.9,21,139,Non,Non,Non,Non,Oui,Non,Non fumeur,Domicile,27,12,Pas de maladie cardiaque chronique,non,non,non,non,non,non,oui,non,Pas d'h鰡topathie,non,NA,2,1,1,NA,0,1,4.22,301,1,.497630331753555,71.2276836492891,2,2,2,3,3, ,0
174,FAIBLE,81.94387406,femme,0,Non,Oui,97,18,137,81,38,1,102,5.1,351,58.4,.08,5.4,29,90,Oui,stade III,Oui,Oui,Oui,Oui,Fumeur actif,Domicile,25,9,Pas de maladie cardiaque chronique,non,non,non,non,oui,oui,non,non,Pas d'h鰡topathie,non,NA,1,1,NA,1,0,0,12.61,259,0,4.63124504361618,20.5638394131642,2,2,2,2,2,2,1
183,INTERMED,90.19301848,homme,1,inconnu,Non,69,22,142,62,36.6,1,100,13.8,8616,73.7,.07,6.4,34,86,Oui,Non,Non,Non,Non,Non,Fumeur actif,Domicile,22,7,Pas de maladie cardiaque chronique,non,non,non,non,non,non,inconnu,non,Pas d'h鰡topathie,non,NA,1,1,NA,1,0,0,3.97,297,0,18.5642317380353,74.9348035264483,2,2,3,3,3,2,1
192,ELEVEE,74.34633812,homme,1,Non,Non,134,14,124,72,38.4,1,84,5.6,64,52.6,.12,4.6,39,197,Oui,stade inconnu,Oui,Non,Non,Non,Non fumeur,Domicile,NA,NA,Pas de maladie cardiaque chronique,non,non,non,inconnu,non,inconnu,non,non,Pas d'h鰡topathie,non,NA, ,1,NA,1,1,0,6.58,295,1,7.99392097264438,44.8577715805471,2,2,2,3,3,2,0
196,ELEVEE,86.33538672,femme,1,Non,Non,94,26,110,68,37.3,1,76,21.2,3054,210.8,.32,6.3,35,180,Oui,stade III,Non,Oui,Oui,Non,Fumeur actif,Domicile,22,12,Pas de maladie cardiaque chronique,non,non,non,non,non,inconnu,non,non,Pas d'h鰡topathie,non,NA, ,1,NA,NA,0,0,3.37,298,1,62.5519287833828,88.3484489614243,2,3,3,3,3,2,1
199,ELEVEE,85.99589322,femme,1,Non,Non,104,36,175,79,37.4,2,96,25.6,860,63.7,.11,6.5,38,199,Oui,stade inconnu,Non,Non,Oui,Oui,Fumeur actif,Domicile,30,6,Pas de maladie cardiaque chronique,non,non,non,non,non,non,non,non,Pas d'h鰡topathie,non,NA, ,1,NA,1,0,0,3.34,259,1,19.0718562874252,77.4570395209581,2,2,3,3,2,2,1
